# Supplementary material for: Discrimination and Characterization of Escherichia coli Originating from Clinical Cases of Femoral Head Necrosis in Broilers by MALDI-TOF Mass Spectrometry Confirms Great Heterogeneity of Isolates
Source: Microorganisms. 2022 Jul 20;10(7):1472. doi: 10.3390/microorganisms10071472 (PMC9323188; doi:10.3390/microorganisms10071472)
Supplement: Supplementary file 1 [file microorganisms-10-01472-s001.zip]

Archive with 1 entries (1 files):
- microorganisms-1799150-supplementary.pdf
